# Supplementary material for: Detection and risk factor analysis of avian colibacillosis associated with colistin-resistant Escherichia coli and Klebsiella pneumoniae
Source: Front Vet Sci. 2025 Jul 24;12:1612542. doi: 10.3389/fvets.2025.1612542 (PMC12330030; doi:10.3389/fvets.2025.1612542)
Supplement: Supplementary file 1 [file Table_1.XLSX]

## Sheet: MIC_distribution
MIC distribution of colistin resistant bacteria (n= 64)
Colistin concentration(µg/mL)	0.25	0.5	1	2	4	8	16	32	64
E. coli (count)	0	0	0	0	10	45	2	0	0
K. pneumoniae (count)	0	0	0	0	4	3	0	0	0
Cut-off for colistin resistant isolate ≥4 µg/ml

## Sheet: MIC_Meta
Isolate ID	Source	Geographical location	Species	mcr-1 gene	mcr-2 gene	None (mcr-1 and mcr-2 genes)	Colistin MIC (µg/mL)
SLI1	Liver	Sargodha	E. coli	No	No	yes	4
SLI2	Liver	Sargodha	E. coli	Yes	No	No	8
SLI5	Liver	Sargodha	E. coli	No	No	yes	8
SLI7	Liver	Sargodha	E. coli	No	No	yes	4
SLI10	Liver	Sargodha	E. coli	No	No	yes	4
SLI11	Liver	Sargodha	E. coli	No	No	yes	8
SLI15	Liver	Sargodha	E. coli	Yes	No	No	8
SLI17	Liver	Sargodha	E. coli	No	No	yes	8
SLI18	Liver	Sargodha	E. coli	No	No	yes	4
SLI19	Liver	Sargodha	E. coli	No	No	yes	8
SLI21	Liver	Sargodha	E. coli	No	No	yes	8
SLI23	Liver	Sargodha	E. coli	No	Yes	No	8
SLI25	Liver	Sargodha	E. coli	No	No	yes	4
SLI28	Liver	Sargodha	E. coli	No	No	yes	4
SLI31	Liver	Sargodha	E. coli	No	No	yes	8
SLI32	Liver	Sargodha	E. coli	No	Yes	No	8
SLI33	Liver	Sargodha	E. coli	No	No	yes	8
SC9	Cecum	Sargodha	E. coli	Yes	No	No	8
SC10	Cecum	Sargodha	E. coli	Yes	No	No	8
SC13	Cecum	Sargodha	E. coli	Yes	No	No	8
SC15	Cecum	Sargodha	E. coli	Yes	No	No	8
SC16	Cecum	Sargodha	E. coli	No	Yes	No	8
SC17	Cecum	Sargodha	E. coli	No	Yes	No	8
SC19	Cecum	Sargodha	E. coli	Yes	Yes	No	8
SC24	Cecum	Sargodha	E. coli	Yes	No	No	8
SC27	Cecum	Sargodha	E. coli	Yes	Yes	No	8
SC28	Cecum	Sargodha	E. coli	No	Yes	No	8
SC29	Cecum	Sargodha	E. coli	Yes	No	No	8
SC33	Cecum	Sargodha	E. coli	Yes	No	No	8
SH9	Heart	Sargodha	E. coli	Yes	No	No	8
SH15	Heart	Sargodha	E. coli	No	No	Yes	4
SH29	Heart	Sargodha	E. coli	No	No	Yes	8
SLU11	Lungs	Sargodha	E. coli	Yes	No	No	8
SLU19	Lungs	Sargodha	E. coli	No	No	Yes	4
JLI3 (HAS-C2)	Liver	Jhang	E. coli	Yes	No	No	16
JLI4	Liver	Jhang	E. coli	Yes	No	No	8
JLI7	Liver	Jhang	E. coli	Yes	No	No	8
JLI8	Liver	Jhang	E. coli	Yes	No	No	8
JLI11	Liver	Jhang	E. coli	Yes	No	No	8
JLI12	Liver	Jhang	E. coli	Yes	No	No	8
JC1 (HAS-C3)	Cecum	Jhang	E. coli	Yes	No	No	16
JC3	Cecum	Jhang	E. coli	Yes	No	No	8
JC5	Cecum	Jhang	E. coli	Yes	No	No	8
JC6	Cecum	Jhang	E. coli	No	Yes	No	8
JC7	Cecum	Jhang	E. coli	No	No	Yes	8
JC10	Cecum	Jhang	E. coli	Yes	Yes	No	8
JC11	Cecum	Jhang	E. coli	Yes	No	No	8
JC14	Cecum	Jhang	E. coli	No	No	Yes	8
JH6	Heart	Jhang	E. coli	Yes	Yes	No	8
JH8	Heart	Jhang	E. coli	Yes	No	No	8
JH9	Heart	Jhang	E. coli	Yes	No	No	8
JH10	Heart	Jhang	E. coli	No	Yes	No	8
JLU4	Lungs	Jhang	E. coli	Yes	No	No	8
JLU7	Lungs	Jhang	E. coli	No	No	Yes	4
JLU10	Lungs	Jhang	E. coli	No	No	Yes	8
TC4	Cecum	Toba Tek Singh	E. coli	No	Yes	No	8
TH7	Heart	Toba Tek Singh	E. coli	No	No	Yes	4
SLI6	Liver	Sargodha	K. pneumoniae	No	No	Yes	4
SLI20	Liver	Sargodha	K. pneumoniae	Yes	No	No	8
SC23	Cecum	Sargodha	K. pneumoniae	No	No	Yes	8
JC2	Cecum	Jhang	K. pneumoniae	No	No	Yes	4
JC4	Cecum	Jhang	K. pneumoniae	Yes	No	No	8
JC9	Cecum	Jhang	K. pneumoniae	No	No	yes	4
JC12	Cecum	Jhang	K. pneumoniae	No	No	yes	4
